# Supplementary material for: Optimizing Annealing Temperature for Enhanced Electrical Performance and Stability of Solution-Processed In2O3 Thin-Film Transistors
Source: Micromachines (Basel). 2025 Sep 26;16(10):1091. doi: 10.3390/mi16101091 (PMC12566397; doi:10.3390/mi16101091)
Supplement: Supplementary file 1 [file micromachines-16-01091-s001.zip]

Archive with 1 entries (1 files):
- micromachines-3857565-supplementary.pdf
